# Supplementary material for: COVID-19 Infection during Pregnancy: Disruptions in Lipid Metabolism and Implications for Newborn Health
Source: Int J Mol Sci. 2023 Sep 7;24(18):13787. doi: 10.3390/ijms241813787 (PMC10531385; doi:10.3390/ijms241813787)
Supplement: Supplementary file 1 [file ijms-24-13787-s001.zip]

Archive with 5 entries (5 files):
- Supplementary S1.xlsx
- Supplementary S2.pdf
- Supplementary S3.pdf
- Supplementary S4.pdf
- Supplementary S5.pdf
